# Supplementary material for: Micellar Form of a Ferrocene-Containing Camphor Sulfonamide with Improved Aqueous Solubility and Tumor Curing Potential
Source: Pharmaceutics. 2023 Feb 27;15(3):791. doi: 10.3390/pharmaceutics15030791 (PMC10054005; doi:10.3390/pharmaceutics15030791)
Supplement: Supplementary file 1 [file pharmaceutics-15-00791-s001.zip]

Archive with 1 entries (1 files):
- pharmaceutics-2225130-supplementary.pdf
